# Supplementary material for: Assembling Near-Infrared Dye on the Surface of Near-Infrared Silica-Coated Copper Sulphide Plasmonic Nanoparticles
Source: Nanomaterials (Basel). 2023 Jan 27;13(3):510. doi: 10.3390/nano13030510 (PMC9919055; doi:10.3390/nano13030510)
Supplement: Supplementary file 1 [file nanomaterials-13-00510-s001.zip]

Archive with 1 entries (1 files):
- nanomaterials-2157086-supplementary.pdf
